# Supplementary material for: Phylogenetic Characterization of β-Tubulins and Development of Pyrosequencing Assays for Benzimidazole Resistance in Cattle Nematodes
Source: PLoS One. 2013 Aug 12;8(8):e70212. doi: 10.1371/journal.pone.0070212 (PMC3741318; doi:10.1371/journal.pone.0070212)
Supplement: Table S1 — Abbreviation and accession numbers of nucleotide GenBank entries used for phylogenetic analysis. (XLS) [file pone.0070212.s002.xls]

## Sheet: Tabelle1
Table S1. Abbreviation and accession numbers of nucleotide GenBank entries used for phylogenetic analysis
Abbreviation	GenBank Acc. No	Wormbase Acc. No
Asutbb-2	JI173325.1
Asutbb-4	JI173658.1
Asutbb-1	JI173475.1
Asutbb-3	JI218854.1
Asutba-2	JI167509.1
Asutba-1	JI171736.1
Asutba-3	JI173396.1
Asutbg-1	JI171457.1
Dmetbb-1	M20419.1
Dmetbb-2	M20420.1
Dmetbb-3	BT015991.1
Dmetbb56DA	NM_166356.1
Dmetbb56DB	NM_079071.2
Dmetbb56DC	NM_166357.1
Dmetbb60C	BT015991.1
Dmetbb97EF	NM_143349.1
Dmetba67C	NM_079285.3
Dmetba84B	NM_057424.3
Dmetba84DA	AE014297.2
Dmetba85E	NM_079573.3
Dmetbg23C	NM_057456.3
Dmetbg37C	NM_057574.4
Celtbb-1	NM_066966.5
Celtbb-2	NM_065405.4
Celtbb-4	NM_077184.3
Celtbb-6	NM_073674.2
Celben-1	NM_065327.2
Celmec-7	NM_076912.2
Celtba-1	NM_060199.4
Celtba-2	NM_001025879.2
Celtba-4	NM_063950.4
Celtba-5	NM_059867.1
Celtba-6	NM_060018.2
Celtba-7	NM_067062.4
Celtba-8	NM_077190.3
Celtba-9	NM_076154.2
Celmec-12	NM_065262.4
Celtbg-1	NM_066730.5
Cbrtbb-1	XM_002642278.1
Cbrtbb-2	XM_002642513.1
Cbrtbb-4	XM_002643430.1
Cbrben-1	XM_002641423.1
Cbrmec-7	XM_002645055.1
Cbrtba-1	XM_002639193.1
Cbrtba-5	XM_002639431.1
Cbrtba-6	XM_002639645.1
Cbrtba-7	XM_002641317.1
Cbrtba-8		CBG16131
Cbrtba-9	XM_002644298.1
Cbrmec-12		C44B11.3
Cbrtbg-1	XM_002641655.1
Contbb-1	AY259994.1
Contbb-2	AY259995.1
Contba	JF930342
Cpetbb-1	EF198866.1
Oostbb-1	JF930344
Oostbb-2	JF930345
Oostba	JF930343
Hcotbb-1	EF198865.1
Hcotbb-2	FJ981643.1
Ccattbb-1	AY666162.1
Cnatub-1	AF283765.1
Peqtbb	JN034256
Alutbb-1	EU814697.1
Tsptba-1	ABIR02000813.1
Tsptba-1	ABIR02001206.1
Tsptba-2	ABIR02000813.1
Tsptba-3	ABIR02000756.1
Tsptbb	ABIR02001868.1
Tsptbg-1	ABIR02000938.1
Bmatbg-1	XM_001902471.1
Bmatbb-1	XM_001892970.1
Bmatba-2.1	XM_001895562
Bmatba	XM_001899154.1
Bmatba-2.2	XM_001902502
Bmatba-3	XM_001899154.1
Bmatba-4	XM_001895562
Ttrtbb-1	AF118385.1
Acatbb-2	EU876852.1
Acatbb-1	DQ059758.1
